# Supplementary material for: Brain responses to the vicarious facilitation of pain by facial expressions of pain and fear
Source: Soc Cogn Affect Neurosci. 2022 Oct 6;18(1):nsac056. doi: 10.1093/scan/nsac056 (PMC9949570; doi:10.1093/scan/nsac056)
Supplement: nsac056_Supp [file nsac056_supp.zip]

Archive with 1 entries (1 files):
- scan-22-072-File014.docx
